# Supplementary material for: Cannabidiol inhibits Nav channels through two distinct binding sites
Source: Nat Commun. 2023 Jun 17;14:3613. doi: 10.1038/s41467-023-39307-6 (PMC10276812; doi:10.1038/s41467-023-39307-6)
Supplement: Supplementary file 4 — Source Data [file 41467_2023_39307_MOESM4_ESM.xlsx]

## Sheet: Fig. 1a
Fig. 1a	Currents before and after application of 300 nM CBD for two minutes at 37 °C.
	Current (pA)
Time (ms)	Control	300 nM CBD
0	1.62283	-18.5188
0.02	5.89529	-12.4153
0.04	1.01248	-16.6877
0.06	-2.64963	-15.467
0.08	-8.14279	-3.25998
0.1	-0.208221	-2.64963
0.12	2.84354	-18.5188
0.14	-2.03928	-18.5188
0.16	-5.70138	-11.1945
0.18	7.72635	-13.0256
0.2	9.5574	-18.5188
0.22	8.3367	-15.467
0.24	1.62283	-11.1945
0.26	4.67459	-11.8049
0.28	11.3885	-13.0256
0.3	5.28494	-22.1809
0.32	1.01248	-19.1291
0.34	9.5574	-19.1291
0.36	11.3885	-12.4153
0.38	5.28494	-13.636
0.4	18.7127	-19.7395
0.42	21.1541	-22.1809
0.44	32.7348	-9.37942
0.46	-4.64919	-17.4666
0.48	-73.7715	36.7021
0.5	86.9035	104.604
0.52	127.645	20.833
0.54	82.1733	-17.314
0.56	-12.4312	-18.5347
0.58	-183.177	-37.303
0.6	-522.685	-108.867
0.62	-1009.9	-209.727
0.64	-1573.56	-327.22
0.66	-2119.52	-442.271
0.68	-2528.61	-518.718
0.7	-2823.86	-587.535
0.72	-2996.29	-656.81
0.74	-3046.34	-733.714
0.76	-2999.19	-762.858
0.78	-2841.11	-725.017
0.8	-2637.25	-691.447
0.82	-2433.24	-678.477
0.84	-2204.98	-646.14
0.86	-1981.09	-601.695
0.88	-1785.12	-558.925
0.9	-1576.69	-514.68
0.92	-1394.16	-472.529
0.94	-1230.73	-433.002
0.96	-1086.33	-383.817
0.98	-960.281	-338.333
1	-864.727	-301.373
1.02	-773.369	-269.829
1.04	-689.818	-232.664
1.06	-618.912	-217.911
1.08	-551.454	-199.281
1.1	-507.549	-185.283
1.12	-460.307	-168.559
1.14	-424.347	-161.896
1.16	-392.316	-151.227
1.18	-366.631	-138.97
1.2	-342.385	-136.087
1.22	-320.78	-126.078
1.24	-309.731	-107.094
1.26	-293.962	-105.364
1.28	-275.9	-116.598
1.3	-261.634	-110.877
1.32	-245.048	-94.9016
1.34	-231.014	-84.5291
1.36	-210.365	-90.1256
1.38	-198.352	-84.8261
1.4	-202.289	-77.7776
1.42	-209.353	-69.5827
1.44	-200.615	-77.9346
1.46	-194.38	-79.6338
1.48	-183.927	-74.0642
1.5	-179.018	-66.1034
1.52	-165.61	-62.4606
1.54	-158.957	-61.3006
1.56	-157.834	-61.3988
1.58	-151.253	-54.2068
1.6	-136.767	-57.4217
1.62	-126.583	-53.9508
1.64	-127.41	-48.6742
1.66	-128.26	-50.7451
1.68	-123.638	-54.0576
1.7	-117.204	-56.7788
1.72	-112.008	-49.1415
1.74	-119.035	-50.6752
1.76	-116.92	-52.2232
1.78	-114.819	-50.7325
1.8	-113.341	-44.3709
1.82	-111.262	-42.903
1.84	-103.701	-43.2759
1.86	-97.3688	-49.7614
1.88	-103.862	-45.2687
1.9	-107.922	-45.6664
1.92	-109.547	-39.357
1.94	-111.179	-34.8849
1.96	-100.609	-35.9118
1.98	-93.7065	-27.1782
2	-97.1848	-29.4357
2.02	-90.2915	-35.3598
2.04	-83.4022	-26.6395
2.06	-84.4512	-25.8575
2.08	-94.0486	-34.8445
2.1	-97.5456	-34.6794
2.12	-98.6042	-37.569
2.14	-93.5619	-34.3578
2.16	-94.6257	-37.2526
2.18	-87.1468	-31.6048
2.2	-90.6564	-33.2834
2.22	-91.7266	-25.8087
2.24	-78.7606	-28.7118
2.26	-71.2895	-27.3442
2.28	-65.6511	-29.6404
2.3	-75.8834	-23.3932
2.32	-79.4033	-22.0302
2.34	-79.8727	-20.6686
2.36	-88.8884	-29.6843
2.38	-91.8018	-30.7666
2.4	-89.8335	-41.6157
2.42	-92.1388	-31.1036
2.44	-88.9519	-30.9685
2.46	-71.1176	-37.5483
2.48	-66.1017	-33.753
2.5	-65.9694	-33.6208
2.52	-69.5002	-24.3342
2.54	-68.7593	-27.2554
2.56	-74.7332	-36.281
2.58	-74.6043	-35.5418
2.6	-68.983	-22.5963
2.62	-60.9211	-23.0793
2.64	-52.2495	-20.5112
2.66	-50.9028	-14.8921
2.68	-54.4397	-13.5461
2.7	-62.86	-14.6422
2.72	-54.8015	-19.4011
2.74	-63.2231	-24.1606
2.76	-77.1386	-22.8173
2.78	-66.6405	-25.1366
2.8	-60.4156	-32.9498
2.82	-59.0741	-32.8289
2.84	-50.4089	-31.488
2.86	-46.0168	-25.8752
2.88	-55.0529	-25.7561
2.9	-51.8827	-15.8719
2.92	-56.0371	-23.0782
2.94	-56.5301	-29.0643
2.96	-50.3097	-19.7921
2.98	-59.3486	-14.793
3	-51.9086	-27.4946

## Sheet: Fig. 1b
Fig. 1b	time-dependent inhibition of hNav1.7 channels by 300 nM CBD.
						Cell
time	avg	sem				21809036	21809058	21809078	21811031	21816014	21816039	21823011	avg	sd	sem
-18	1.05754	0.00967046			-18	1.03964	1.04268	1.08133	1.06174	1.01817	1.09168	1.06754	1.05754	0.0256267	0.00968599
-15	1.04685	0.0128371			-15	1.03907	1.03875	1.00837	1.06024	1.0081	1.10218	1.07123	1.04685	0.0340184	0.0128577
-12	1.04529	0.0129719			-12	1.02275	1.02273	1.02712	1.07838	1.03167	1.10904	1.02533	1.04529	0.0343756	0.0129927
-9	1.01939	0.0102253			-9	1.01809	1.05533	1.02676	1.05229	0.989765	0.990762	1.00271	1.01939	0.0270971	0.0102418
-6	1.01939	0.00791573			-6	0.998034	1.02311	1.00975	1.01799	1.01368	1.06352	1.00963	1.01939	0.0209767	0.00792844
-3	1.00485	0.00580966			-3	0.98039	1.01908	1.00482	1.00095	1.02853	1.00007	1.0001	1.00485	0.0153956	0.00581899
0	0.999318	0.000680693			0	1	0.999999	0.999998	1	0.995227	1	1	0.999318	0.00180384	0.000681786
3	0.900829	0.0301705			3	0.82914	0.990867	0.909959	0.782197	0.992716	0.865055	0.935869	0.900829	0.0799519	0.030219
6	0.923194	0.0229284			6	0.854609	0.936096	0.889122	0.853241	0.999998	0.995394	0.933895	0.923194	0.0607603	0.0229652
9	0.87832	0.0183358			9	0.808023	0.886831	0.865456	0.838128	0.942586	0.934927	0.872291	0.87832	0.0485898	0.0183652
12	0.844585	0.0244114			12	0.771847	0.869034	0.843874	0.74971	0.893931	0.932566	0.851133	0.844585	0.0646902	0.0244506
15	0.81234	0.0281839			15	0.754456	0.854128	0.828005	0.68794	0.853752	0.915112	0.792985	0.81234	0.0746873	0.0282292
18	0.781528	0.0266487			18	0.688948	0.808608	0.804729	0.683993	0.814608	0.878345	0.791468	0.781528	0.0706191	0.0266915
21	0.762001	0.0218821			21	0.702542	0.796153	0.774076	0.668941	0.785447	0.840072	0.766779	0.762001	0.0579875	0.0219172
24	0.750787	0.0278045			24	0.662893	0.752887	0.797247	0.655724	0.792823	0.858679	0.735259	0.750787	0.0736819	0.0278491
27	0.724737	0.0266188			27	0.643835	0.741732	0.728887	0.615187	0.760868	0.811688	0.770963	0.724737	0.0705398	0.0266615
30	0.715829	0.0246183			30	0.634396	0.748168	0.743942	0.633998	0.734846	0.814736	0.700717	0.715829	0.0652386	0.0246579
33	0.686391	0.0244133			33	0.590674	0.67533	0.731829	0.617573	0.723922	0.773508	0.691901	0.686391	0.0646953	0.0244525
36	0.656517	0.0266579			36	0.588339	0.680647	0.678203	0.536039	0.691967	0.746983	0.67344	0.656517	0.0706434	0.0267007
39	0.637296	0.0239557			39	0.543068	0.640514	0.663646	0.566725	0.643312	0.726722	0.677085	0.637296	0.0634826	0.0239942
42	0.621975	0.0292294			42	0.512567	0.618302	0.657484	0.523924	0.649653	0.722688	0.669206	0.621975	0.077458	0.0292764
45	0.589763	0.0237276			45	0.505507	0.586396	0.599688	0.519728	0.63694	0.686553	0.593532	0.589763	0.0628782	0.0237657
48	0.576519	0.0316411			48	0.478162	0.570284	0.603925	0.455362	0.639545	0.688411	0.599944	0.576519	0.083849	0.0316919
51	0.566547	0.0264087			51	0.462544	0.544266	0.596962	0.498745	0.62859	0.659414	0.575311	0.566547	0.0699829	0.0264511
54	0.548567	0.0255864			54	0.447079	0.537363	0.562302	0.475738	0.608029	0.634915	0.57454	0.548567	0.0678041	0.0256275
57	0.531615	0.0293648			57	0.418325	0.520694	0.551637	0.458391	0.601751	0.644172	0.526333	0.531615	0.0778166	0.0294119
60	0.523013	0.0294775			60	0.407039	0.515808	0.546026	0.427766	0.582195	0.610193	0.572061	0.523013	0.0781153	0.0295248
63	0.507552	0.0288569			63	0.416211	0.50542	0.549364	0.389615	0.583137	0.576344	0.532776	0.507552	0.0764709	0.0289033
66	0.485983	0.0303966			66	0.379023	0.482986	0.526303	0.380956	0.573532	0.570563	0.488516	0.485983	0.080551	0.0304454
69	0.461208	0.0264866			69	0.377253	0.462016	0.478924	0.36312	0.51072	0.560785	0.475639	0.461208	0.0701896	0.0265292
72	0.449934	0.0270605			72	0.366993	0.429249	0.504896	0.34871	0.507675	0.532754	0.459259	0.449934	0.0717104	0.027104
75	0.443035	0.0272501			75	0.335496	0.439968	0.471471	0.361065	0.513294	0.52768	0.452272	0.443035	0.0722128	0.0272939
78	0.429619	0.0279466			78	0.340486	0.426508	0.476901	0.31937	0.461601	0.522438	0.460031	0.429619	0.0740584	0.0279915
81	0.42042	0.0331579			81	0.315961	0.430969	0.447483	0.294527	0.474935	0.545191	0.433876	0.42042	0.0878684	0.0332111
84	0.412307	0.0292234			84	0.318278	0.394504	0.424566	0.320227	0.470101	0.533536	0.424934	0.412307	0.0774419	0.0292703
87	0.39689	0.0297947			87	0.291516	0.375238	0.432016	0.291651	0.468343	0.475837	0.443628	0.39689	0.0789559	0.0298425
90	0.380693	0.0281702			90	0.299746	0.360599	0.416439	0.268736	0.428635	0.477046	0.413649	0.380693	0.0746512	0.0282155
93	0.375328	0.0303875			93	0.274663	0.37041	0.398369	0.281643	0.421415	0.506918	0.373878	0.375328	0.0805268	0.0304363
96	0.366302	0.0239485			96	0.273389	0.354142	0.375694	0.305725	0.428478	0.454182	0.372506	0.366302	0.0634635	0.023987
99	0.357826	0.0318517			99	0.253769	0.36112	0.340018	0.254051	0.418119	0.483887	0.39382	0.357826	0.084407	0.0319029
102	0.340676	0.0300824			102	0.25441	0.356529	0.298257	0.270511	0.416267	0.472585	0.316171	0.340676	0.0797184	0.0301307
105	0.327068	0.0274369			105	0.253619	0.314169	0.295313	0.239029	0.418056	0.419924	0.349365	0.327068	0.0727079	0.027481
108	0.330159	0.0301059			108	0.240886	0.32286	0.318728	0.240712	0.413756	0.452529	0.321642	0.330159	0.0797807	0.0301543
111	0.321867	0.0289791			111	0.233917	0.326381	0.265937	0.254265	0.405437	0.435205	0.331929	0.321867	0.0767946	0.0290256
114	0.317293	0.0252026			114	0.250896	0.326081	0.267146	0.252429	0.393635	0.415891	0.314975	0.317293	0.0667868	0.0252431
117	0.312629	0.0208161			117	0.233417	0.321066	0.297209	0.260476	0.358132	0.394923	0.323179	0.312629	0.0551627	0.0208496
120	0.308457	0.0231042			120	0.219558	0.338481	0.28935	0.249156	0.340937	0.401225	0.320494	0.308457	0.0612262	0.0231413
123	0.295024	0.0205394			123	0.225536	0.312467	0.255383	0.237561	0.332085	0.358621	0.343512	0.295024	0.0544295	0.0205724
126	0.28776	0.0188041			126	0.219543	0.315356	0.258993	0.240712	0.321978	0.359624	0.298116	0.28776	0.0498309	0.0188343
129	0.297899	0.0216359			129	0.2153	0.321404	0.25321	0.259864	0.336191	0.381912	0.317409	0.297899	0.0573352	0.0216707
132	0.286863	0.0234793			132	0.197174	0.299305	0.229283	0.257845	0.308323	0.369774	0.346335	0.286863	0.0622202	0.023517

## Sheet: Fig. 1c
Fig. 1c	Shift in the voltage-dependence of steady-state channel availability (determined by 5-s prepulses followed by a test pulse to +10 mV) by 300 nM CBD.
Control: BZ22809066
300 nM CBD: BZ22809076					Fitted curves
V (mV)	Control		300 nM CBD			Control		CBD
-120	6.45282	-120	2.7838		-120	6.38487	-120	2.76331
-110	6.37464	-110	2.70645		-119.5	6.38347	-119.5	2.76137
-100	6.12225	-100	2.44212		-119	6.38198	-119	2.75933
-90	5.40495	-90	1.95797		-118.5	6.38039	-118.5	2.75715
-80	4.18847	-80	1.24047		-118	6.3787	-118	2.75485
-70	2.32606	-70	0.480844		-117.5	6.3769	-117.5	2.75241
-60	0.67431	-60	0.113983		-117	6.37498	-117	2.74983
-50	0.113868	-50	0.0602329		-116.5	6.37294	-116.5	2.74709
-40	0.0124109	-40	0.0442226		-116	6.37076	-116	2.74419
-30	0.00826089	-30	0.05049		-115.5	6.36845	-115.5	2.74112
-20	0.0180618	-20	0.0388539		-115	6.36598	-115	2.73786
-10	0.0173996	-10	0.0336264		-114.5	6.36335	-114.5	2.73441
0	0.0244975	0	0.0292128		-114	6.36056	-114	2.73077
10	0.0258407	10	0.0290716		-113.5	6.35758	-113.5	2.7269
					-113	6.35441	-113	2.72282
					-112.5	6.35103	-112.5	2.71849
					-112	6.34744	-112	2.71391
					-111.5	6.34362	-111.5	2.70907
					-111	6.33955	-111	2.70395
					-110.5	6.33522	-110.5	2.69853
					-110	6.33061	-110	2.69281
					-109.5	6.32571	-109.5	2.68676
					-109	6.32049	-109	2.68036
					-108.5	6.31494	-108.5	2.67361
					-108	6.30904	-108	2.66648
					-107.5	6.30276	-107.5	2.65895
					-107	6.29609	-107	2.651
					-106.5	6.28899	-106.5	2.64262
					-106	6.28144	-106	2.63378
					-105.5	6.27342	-105.5	2.62445
					-105	6.26489	-105	2.61463
					-104.5	6.25583	-104.5	2.60429
					-104	6.24621	-104	2.59339
					-103.5	6.23598	-103.5	2.58193
					-103	6.22512	-103	2.56987
					-102.5	6.21359	-102.5	2.55719
					-102	6.20135	-102	2.54386
					-101.5	6.18836	-101.5	2.52987
					-101	6.17457	-101	2.51518
					-100.5	6.15995	-100.5	2.49978
					-100	6.14445	-100	2.48363
					-99.5	6.12801	-99.5	2.46672
					-99	6.11059	-99	2.44902
					-98.5	6.09214	-98.5	2.4305
					-98	6.0726	-98	2.41115
					-97.5	6.05191	-97.5	2.39094
					-97	6.03002	-97	2.36985
					-96.5	6.00687	-96.5	2.34787
					-96	5.98239	-96	2.32498
					-95.5	5.95652	-95.5	2.30117
					-95	5.92921	-95	2.27642
					-94.5	5.90037	-94.5	2.25072
					-94	5.86995	-94	2.22406
					-93.5	5.83787	-93.5	2.19645
					-93	5.80408	-93	2.16788
					-92.5	5.76849	-92.5	2.13836
					-92	5.73105	-92	2.10788
					-91.5	5.69168	-91.5	2.07647
					-91	5.65032	-91	2.04413
					-90.5	5.60689	-90.5	2.01089
					-90	5.56135	-90	1.97676
					-89.5	5.51363	-89.5	1.94178
					-89	5.46367	-89	1.90598
					-88.5	5.41141	-88.5	1.86939
					-88	5.35682	-88	1.83206
					-87.5	5.29984	-87.5	1.79402
					-87	5.24044	-87	1.75534
					-86.5	5.1786	-86.5	1.71606
					-86	5.11428	-86	1.67625
					-85.5	5.04747	-85.5	1.63595
					-85	4.97818	-85	1.59525
					-84.5	4.9064	-84.5	1.55419
					-84	4.83215	-84	1.51287
					-83.5	4.75547	-83.5	1.47134
					-83	4.67638	-83	1.42968
					-82.5	4.59495	-82.5	1.38796
					-82	4.51125	-82	1.34626
					-81.5	4.42534	-81.5	1.30464
					-81	4.33732	-81	1.2632
					-80.5	4.2473	-80.5	1.22199
					-80	4.1554	-80	1.18109
					-79.5	4.06174	-79.5	1.14057
					-79	3.96647	-79	1.10048
					-78.5	3.86975	-78.5	1.06091
					-78	3.77175	-78	1.0219
					-77.5	3.67263	-77.5	0.983505
					-77	3.57258	-77	0.945787
					-76.5	3.4718	-76.5	0.908791
					-76	3.37048	-76	0.872558
					-75.5	3.26882	-75.5	0.837129
					-75	3.16703	-75	0.802539
					-74.5	3.06531	-74.5	0.768816
					-74	2.96387	-74	0.735987
					-73.5	2.86291	-73.5	0.704073
					-73	2.76263	-73	0.67309
					-72.5	2.66322	-72.5	0.643051
					-72	2.56488	-72	0.613965
					-71.5	2.46776	-71.5	0.585837
					-71	2.37206	-71	0.558667
					-70.5	2.27792	-70.5	0.532453
					-70	2.18549	-70	0.507191
					-69.5	2.09491	-69.5	0.482871
					-69	2.0063	-69	0.459483
					-68.5	1.91977	-68.5	0.437014
					-68	1.83541	-68	0.415448
					-67.5	1.75331	-67.5	0.394769
					-67	1.67354	-67	0.374956
					-66.5	1.59616	-66.5	0.355991
					-66	1.5212	-66	0.33785
					-65.5	1.4487	-65.5	0.320513
					-65	1.37868	-65	0.303955
					-64.5	1.31115	-64.5	0.288153
					-64	1.24611	-64	0.273083
					-63.5	1.18355	-63.5	0.258719
					-63	1.12344	-63	0.245038
					-62.5	1.06576	-62.5	0.232013
					-62	1.01048	-62	0.219622
					-61.5	0.957552	-61.5	0.207838
					-61	0.90693	-61	0.196639
					-60.5	0.858561	-60.5	0.186
					-60	0.812392	-60	0.175897
					-59.5	0.768361	-59.5	0.166308
					-59	0.726407	-59	0.15721
					-58.5	0.686465	-58.5	0.148582
					-58	0.648468	-58	0.140403
					-57.5	0.612349	-57.5	0.132651
					-57	0.57804	-57	0.125307
					-56.5	0.545473	-56.5	0.118351
					-56	0.514578	-56	0.111765
					-55.5	0.485288	-55.5	0.105532
					-55	0.457536	-55	0.0996326
					-54.5	0.431255	-54.5	0.0940519
					-54	0.406381	-54	0.0887735
					-53.5	0.38285	-53.5	0.0837821
					-53	0.360599	-53	0.0790632
					-52.5	0.339568	-52.5	0.0746028
					-52	0.319699	-52	0.0703874
					-51.5	0.300936	-51.5	0.0664045
					-51	0.283222	-51	0.0626417
					-50.5	0.266505	-50.5	0.0590876
					-50	0.250735	-50	0.0557309
					-49.5	0.235862	-49.5	0.0525613
					-49	0.221839	-49	0.0495687
					-48.5	0.208622	-48.5	0.0467436
					-48	0.196167	-48	0.0440769
					-47.5	0.184434	-47.5	0.0415601
					-47	0.173383	-47	0.0391849
					-46.5	0.162977	-46.5	0.0369436
					-46	0.15318	-46	0.0348289
					-45.5	0.143958	-45.5	0.0328339
					-45	0.13528	-45	0.0309518
					-44.5	0.127114	-44.5	0.0291764
					-44	0.119431	-44	0.0275019
					-43.5	0.112205	-43.5	0.0259226
					-43	0.105408	-43	0.0244332
					-42.5	0.0990172	-42.5	0.0230286
					-42	0.0930077	-42	0.0217042
					-41.5	0.0873579	-41.5	0.0204553
					-41	0.0820469	-41	0.0192779
					-40.5	0.0770548	-40.5	0.0181677
					-40	0.0723629	-40	0.0171211
					-39.5	0.0679537	-39.5	0.0161344
					-39	0.0638104	-39	0.0152043
					-38.5	0.0599174	-38.5	0.0143275
					-38	0.0562598	-38	0.0135011
					-37.5	0.0528236	-37.5	0.0127221
					-37	0.0495956	-37	0.0119878
					-36.5	0.0465634	-36.5	0.0112958
					-36	0.0437154	-36	0.0106435
					-35.5	0.0410404	-35.5	0.0100288
					-35	0.0385281	-35	0.00944948
					-34.5	0.0361688	-34.5	0.0089035
					-34	0.0339531	-34	0.00838897
					-33.5	0.0318725	-33.5	0.0079041
					-33	0.0299188	-33	0.00744717
					-32.5	0.0280843	-32.5	0.00701659
					-32	0.0263618	-32	0.00661085
					-31.5	0.0247446	-31.5	0.00622852
					-31	0.0232262	-31	0.00586825
					-30.5	0.0218007	-30.5	0.00552878
					-30	0.0204624	-30	0.00520891
					-29.5	0.019206	-29.5	0.00490752
					-29	0.0180265	-29	0.00462353
					-28.5	0.0169193	-28.5	0.00435595
					-28	0.0158799	-28	0.00410384
					-27.5	0.0149042	-27.5	0.0038663
					-27	0.0139883	-27	0.00364249
					-26.5	0.0131286	-26.5	0.00343161
					-26	0.0123216	-26	0.00323294
					-25.5	0.0115642	-25.5	0.00304575
					-25	0.0108532	-25	0.00286939
					-24.5	0.0101858	-24.5	0.00270323
					-24	0.00955949	-24	0.00254669
					-23.5	0.00897159	-23.5	0.0023992
					-23	0.0084198	-23	0.00226025
					-22.5	0.0079019	-22.5	0.00212933
					-22	0.00741582	-22	0.002006
					-21.5	0.00695961	-21.5	0.0018898
					-21	0.00653144	-21	0.00178033
					-20.5	0.00612958	-20.5	0.0016772

## Sheet: Fig. 1d
Fig. 1d	Slowed recovery from inactivation with CBD
Rec Control												Rec 300 nM CBD
	AF22o06018	AF22o06034	BZ22o06054	AF20o07006	BZ22o07010	BZ22o07040	Mean	SEM	N				AF22o06027	AF22o06046	BZ22o06062	AF20o07014	BZ22o07020	BZ22o07049	Mean	SEM	N
0.1		0.0174286	0.0716233	0.0712935	0.106446	0.0579228	0.0649428	0.0128286	5			0.1		0.00697717	0.071702	0.0361795	0.149036	0.117023	0.0761835	0.0231389	5
0.3		0.0204997	0.072546	0.0854221	0.139255	0.0642181	0.0763882	0.0171117	5			0.3		-0.014768	0.0810303	0.0422776	0.207032	0.136293	0.090373	0.0341602	5
0.5	0.0676191	0.0318162	0.0728685	0.104364	0.150629	0.0677252	0.0825037	0.0151116	6			0.5	0.0314848	-0.0132828	0.0842559	0.0462473	0.223519	0.118994	0.0818697	0.0308716	6
1	0.0915996	0.0611705	0.0890633	0.140371	0.170341	0.0811233	0.105611	0.0153143	6			1	0.0355339	-0.0115561	0.116906	0.0500098	0.22391	0.139778	0.0924303	0.031613	6
2		0.133585	0.132959	0.204245	0.224403	0.105999	0.160238	0.0204452	5			2		0.00265579	0.10428	0.0765151	0.233535	0.148008	0.112999	0.0342563	5
3	0.270047	0.222965	0.184019	0.287879	0.27284	0.14294	0.230115	0.0214295	6			3	0.078579	0.0281909	0.11276	0.108763	0.252958	0.184908	0.127693	0.0297485	6
7		0.509544	0.403148	0.531222	0.473237	0.316336	0.446697	0.0350366	5			7		0.116773	0.202718	0.253541	0.322042	0.280504	0.235116	0.0316293	5
10	0.687702	0.646023	0.528577	0.667584	0.576237	0.42064	0.587794	0.0377563	6			10	0.251285	0.16694	0.286407	0.334047	0.366537	0.336425	0.290273	0.0271868	6
20	0.851998	0.835788	0.724952	0.835876	0.757508	0.63777	0.773982	0.0311655	6			20	0.44199	0.337917	0.512849	0.517497	0.488756	0.491693	0.465117	0.0252772	6
40	0.90969	0.916143	0.841962	0.895003	0.8621	0.782073	0.867828	0.0189158	6			40	0.634513	0.571731	0.678003	0.645003	0.656861	0.643042	0.638192	0.0133687	6
70	0.946292	0.939461	0.895714	0.924137	0.902681	0.851818	0.910017	0.0129397	6			70	0.790715	0.685172	0.782755	0.752936	0.757807	0.750713	0.75335	0.0138805	6
100	0.949382	0.949966	0.908607	0.942636	0.927709	0.878423	0.926121	0.010497	6			100	0.840243	0.752221	0.836248	0.80382	0.804459	0.791625	0.804769	0.0120004	6
150	0.967296	0.96901	0.927418	0.963596	0.946413	0.906345	0.94668	0.00943959	6			150	0.86196	0.827129	0.886698	0.862384	0.857013	0.820185	0.852562	0.00922704	6
200	0.970246	0.977372	0.940725	0.964905	0.943666	0.931205	0.954687	0.00693001	6			200	0.88552	0.849154	0.892336	0.88108	0.892987	0.852015	0.875515	0.00739076	6
300	0.968123	0.975777	0.949552	0.967223	0.956059	0.920486	0.956203	0.00739111	6			300	0.940228	0.913707	0.932265	0.90984	0.916559	0.929198	0.923633	0.00447117	6

## Sheet: Fig. 1e
Fig. 1e	Time-course of entry into slowly-recovering states during steps to -40 mV in the absence and presence of CBD.
Entry Con Time at -40 mV followed by 40 ms gap at -100 mV												Entry 300 nM CBD
	AF22o06019	AF22o06035	BZ22o06053	AF20o07005	BZ22o07009	BZ22o07039	Mean	SEM	N			AF22o06028	AF22o06045	BZ22o06061	AF20o07013	BZ22o07019	BZ22o07048	Mean	SEM	N
1	0.992384	0.990329	0.973441	0.987929	0.992953	0.965294	0.983722	0.00430401	6		1	0.947401	0.935134	0.98157	0.963613	0.956964	0.930666	0.952558	0.00705686	6
3	0.991497	0.988926	0.966133	0.985717	0.974823	0.956397	0.977249	0.00520502	6		3	0.895877	0.877894	0.936755	0.955324	0.911252	0.9252	0.91705	0.0104545	6
5	0.984535	0.97637	0.955163	0.989945	0.967623	0.947849	0.970248	0.0061593	6		5	0.85251	0.847043	0.953942	0.922449	0.887996	0.825523	0.881577	0.0183545	6
10	0.97806	0.985036	0.939923	0.992146	0.963198	0.933021	0.965231	0.00907278	6		10	0.804739	0.78579	0.898439	0.940665	0.860215	0.878636	0.861414	0.0216543	6
20	0.972885	0.972631	0.925419	0.96595	0.94618	0.909177	0.948707	0.0099521	6		20	0.790945	0.72869	0.865887	0.90479	0.811049	0.828373	0.821622	0.0227371	6
40	0.975047	0.964117	0.913538	0.962919	0.934466	0.885002	0.939182	0.013003	6		40	0.765919	0.673154	0.812402	0.812972	0.781245	0.741918	0.764602	0.0195651	6
70	0.962263	0.959337	0.901991	0.946117	0.918312	0.85773	0.924292	0.0150091	6		70	0.693893	0.654485	0.7477	0.780105	0.738878	0.722244	0.722884	0.0163853	6
100	0.949571	0.946867	0.884438	0.94873	0.914643	0.845624	0.914979	0.0158951	6		100	0.664567	0.60349	0.765664	0.722937	0.704493	0.64373	0.684147	0.0217856	6
150	0.933366	0.94235	0.867557	0.925368	0.897126	0.830409	0.899363	0.0162032	6		150	0.650367	0.607067	0.734823	0.734869	0.703901	0.643409	0.679073	0.0198036	6
300	0.904922	0.91596	0.853759	0.908491	0.868177	0.798795	0.875017	0.0166664	6		300	0.609813	0.592762	0.714886	0.632139	0.655398	0.60593	0.635155	0.0167244	6
500	0.884612	0.902335	0.828796	0.88733	0.842723	0.749259	0.849176	0.0210672	6		500	0.55903	0.548923	0.637126	0.584568	0.629025	0.554388	0.58551	0.0144981	6

## Sheet: Fig. 3e
Fig. 3e	IC50 of Nav1.7-WT and I-site mutations
Concentration (μM)	Nav1.7-WT														Nav1.7-S1320A							Nav1.7-N1459A										Nav1.7-S1320A+N1459A
0.1	-0.00692
0.3		0.044202			0.0892493		0.11519	0.0224645	0.176183														0.054077				0.040915				-0.0829486
1	0.304248		0.215579	0.457007		0.216164	0.312778	0.119093	0.32306	0.202953	0.330157	0.155042	0.446047	0.138675	0.293943				0.109184		0.106221	0.418447	0.410361	-0.004708	0.0287888	-0.135416	0.046044	0.236811	-0.0116798	0.102246		0.107548	0.253565	0.0110072		0.296545	0.152899	0.216049	0.0584653
3			0.737292					0.716129	0.693235	0.65774	0.616542	0.678419	0.882408	0.563057		0.467132	0.49871		0.423907	0.227425	0.378472	0.778648	0.803244	0.541546		0.847844	0.488413	0.757891		0.0512832				0.473755			0.521875		0.191968	0.232107
10							0.98		0.883306	0.974462	0.96236	0.975949	0.981564	0.947476		0.721633	0.732393	0.930517	0.973291	0.671524		1		0.973999		0.946575	0.904831	0.878863							0.521059		0.724987		0.952858	0.870675
30																0.899744			0.978411

## Sheet: Fig. 3f
Fig. 3f	Mutations at I-site residues modify shifts in fast (50-ms prepulses) and steady-state inactivation (5-s prepulses) induced by 1 μM CBD.
fast inactivation	Nav1.7-WT with ES						Nav1.7-WT with 1 μM CBD							fast inactivation	Nav1.7-S1320A with ES						Nav1.7-S1320A with 1 μM CBD							fast inactivation	Nav1.7-N1459A with ES					Nav1.7-N1459A with 1 μM CBD						fast inactivation	Nav1.7-S1320A+N1459A with ES							Nav1.7-S1320A+N1459A with 1 μM CBD
-130	0.972249	0.972756	0.988623	0.98802	1	0.950085	0.977757	1	0.981677	0.993794	0.996235	0.991374		-130	0.960015	1	0.976305	0.982224	0.977071	0.981662	1	0.979633	0.978518	0.994256	0.992017	1		-130	0.951149	0.975679	1	0.965075	0.955772	1	0.988502	1	0.986909	0.972309		-130	0.996437	0.993409	1	0.982764	0.955629	0.998205	0.972472	1	0.993621
-125	1	0.963621	1	0.971468	0.996613	0.945493	0.989954	0.986832	1	1	0.990335	0.968833		-125	1	0.987788	1	0.988931	0.954354	0.996443	0.966155	1	1	0.969831	0.992959	0.961546		-125	0.937133	0.937099	0.992325	0.954098	1	1	0.939412	0.995368	0.980969	0.996469		-125	1	1	0.977084	0.955885	0.986609	1	0.940666	0.981593	0.990154
-120	0.974984	1	0.997221	0.979477	0.977116	0.933314	1	0.931459	0.985274	0.980094	0.9877	0.95693		-120	0.996165	0.969325	0.974258	0.975081	0.979036	0.994754	0.965609	0.947259	0.981818	0.993047	0.99809	0.948503		-120	1	0.98982	0.957391	0.977479	0.930626	0.971384	0.98726	0.985976	0.982813	0.984466		-120	0.980546	0.954054	0.950509	0.971433	0.971528	0.985378	1	0.98597	0.987542
-115	0.961274	0.959402	0.97701	1	0.988693	1	0.975993	0.950971	0.980632	0.988132	1	0.952652		-115	0.963431	0.998639	0.99425	0.980272	0.986676	1	0.975057	0.996057	0.961511	0.988371	0.983529	0.971178		-115	0.942344	1	0.979387	0.959433	0.973086	0.918503	0.963565	0.920382	0.951978	1		-115	0.975815	0.97376	0.947281	1	1	0.973335	0.954397	0.933987	1
-110	0.971818	0.962127	0.966355	0.976973	0.966482	0.908333	0.987706	0.920068	0.960279	0.942434	0.975298	1		-110	0.977947	0.926146	0.984162	1	1	0.978078	0.927755	0.966709	0.989115	1	1	0.978466		-110	0.928333	0.974862	0.999728	0.991094	0.965017	1	1	0.967495	0.966456	0.989873		-110	0.974675	0.998851	0.91606	0.95129	0.95914	0.965519	0.974559	0.940151	0.988861
-105	0.971698	0.931526	0.979785	0.97982	0.973469	0.939536	0.992821	0.852968	0.92005	0.947611	0.952989	0.98355		-105	0.981969	0.944355	0.975633	0.984881	0.969093	0.983574	0.897451	0.98421	0.974562	0.990191	0.977267	0.950017		-105	0.938918	0.95227	0.991973	0.97366	0.993577	0.934876	0.943407	0.896247	0.98229	0.997702		-105	0.971382	0.991065	0.932151	0.900069	0.941	0.956978	0.955862	0.904658	0.99065
-100	0.977952	0.875073	0.972239	0.957592	0.966039	0.930373	0.923007	0.838477	0.942772	0.898032	0.93685	0.96872		-100	0.922551	0.892219	0.955944	0.982911	0.972438	0.980687	0.935218	0.885474	0.943569	0.973383	0.975572	0.918335		-100	0.938368	0.944397	0.957604	1	0.98318	0.945194	0.950514	0.925643	0.978419	0.988481		-100	0.982657	0.988203	0.929242	0.923137	0.930251	0.938375	0.977017	0.902367	0.978047
-95	0.937318	0.931325	0.982395	0.970239	0.942157	0.959238	0.978813	0.849619	0.932496	0.887322	0.905886	0.889011		-95	0.88457	0.891242	0.918288	0.963669	0.963468	0.952608	0.830583	0.83523	0.922534	0.963367	0.950535	0.913355		-95	0.933802	0.982197	0.906843	0.93939	0.937069	0.948956	0.971222	0.897507	1	0.994834		-95	0.965996	0.960052	0.915031	0.918529	0.983941	0.947987	0.958244	0.857201	0.976171
-90	0.957826	0.869689	0.975288	0.93329	0.910829	0.931654	0.864275	0.830684	0.871649	0.815549	0.85053	0.864292		-90	0.843169	0.828508	0.898149	0.979523	0.942945	0.938327	0.75849	0.754364	0.889559	0.922702	0.902166	0.867749		-90	0.907745	0.971152	0.910281	0.926182	0.980703	0.972884	0.947084	0.856817	0.93195	0.981094		-90	0.931478	0.962594	0.861388	0.941208	0.953923	0.953513	0.894135	0.798472	0.948987
-85	0.931735	0.841584	0.939112	0.934836	0.85396	0.863483	0.771837	0.737167	0.837357	0.782472	0.781192	0.765909		-85	0.745077	0.775883	0.833835	0.941027	0.915129	0.892599	0.657694	0.672271	0.782245	0.859037	0.859451	0.79555		-85	0.869128	0.981707	0.863035	0.921249	0.942436	0.99551	0.902668	0.759244	0.902932	0.938321		-85	0.902667	0.947812	0.839344	0.883132	0.962683	0.921317	0.921512	0.699499	0.954227
-80	0.932364	0.757933	0.941669	0.899413	0.784374	0.767325	0.820593	0.655864	0.772715	0.660261	0.689276	0.710455		-80	0.658667	0.70554	0.747903	0.873485	0.89254	0.850593	0.600834	0.483927	0.681033	0.805925	0.802684	0.704597		-80	0.880043	0.9292	0.75558	0.866728	0.96882	0.905359	0.90095	0.7268	0.817127	0.966634		-80	0.827274	0.947821	0.746615	0.822868	0.914983	0.86351	0.864744	0.599205	0.863613
-75	0.877802	0.646157	0.91226	0.870478	0.697811	0.680958	0.682411	0.641134	0.707295	0.577569	0.608379	0.524474		-75	0.539418	0.58584	0.644536	0.764335	0.781427	0.767014	0.492356	0.473418	0.563328	0.724506	0.705749	0.612744		-75	0.859332	0.889594	0.688207	0.788022	0.892855	0.830818	0.785502	0.599383	0.746183	0.872446		-75	0.736918	0.899365	0.645193	0.688751	0.860522	0.794488	0.751244	0.504863	0.819374
-70	0.834236	0.546236	0.825177	0.794808	0.585103	0.624874	0.561842	0.569631	0.656617	0.4643	0.456952	0.464548		-70	0.449992	0.490919	0.552316	0.681865	0.687856	0.668423	0.374578	0.338396	0.447429	0.61104	0.606684	0.485438		-70	0.783542	0.794079	0.551739	0.663508	0.83846	0.765386	0.68532	0.498481	0.571001	0.814395		-70	0.604995	0.851547	0.542458	0.567979	0.763832	0.690679	0.646965	0.372551	0.700422
-65	0.79534	0.428073	0.794416	0.716561	0.48448	0.508858	0.465834	0.401986	0.567266	0.313242	0.329497	0.36761		-65	0.300529	0.405395	0.427924	0.557487	0.505789	0.581874	0.251872	0.257564	0.316709	0.512389	0.522118	0.372017		-65	0.685639	0.664142	0.392722	0.486851	0.759741	0.649161	0.545987	0.387831	0.421218	0.709588		-65	0.477448	0.781377	0.436244	0.457784	0.708328	0.54671	0.512071	0.251869	0.580288
-60	0.696072	0.343417	0.702414	0.608263	0.374841	0.360702	0.354864	0.335816	0.448893	0.165338	0.229364	0.233402		-60	0.176531	0.32408	0.311589	0.441249	0.400621	0.468094	0.164947	0.23319	0.213186	0.39093	0.393349	0.23794		-60	0.551513	0.538707	0.29757	0.286699	0.572146	0.563756	0.444595	0.278322	0.340646	0.513305		-60	0.348863	0.683583	0.293293	0.37095	0.585259	0.455439	0.365996	0.139314	0.450118
-55	0.559508	0.250828	0.619241	0.511632	0.247192	0.271054	0.214426	0.2308	0.322359	0.090997	0.128505	0.13157		-55	0.0980162	0.232047	0.191306	0.33208	0.295954	0.340454	0.0862897	0.191716	0.111311	0.257697	0.255624	0.146134		-55	0.417335	0.399398	0.204134	0.193566	0.518037	0.449521	0.263517	0.154592	0.199688	0.403754		-55	0.25326	0.554902	0.201398	0.269394	0.421157	0.361294	0.252359	0.0720782	0.309422
-50	0.410621	0.174598	0.500096	0.398821	0.127247	0.172579	0.189374	0.20971	0.199632	0.102381	0.0890298	0.0601627		-50	0.0789671	0.225633	0.113657	0.229078	0.154106	0.230351	0.102353	0.177963	0.0611033	0.162033	0.153351	0.063722		-50	0.337318	0.238162	0.129608	0.089293	0.313206	0.284167	0.131625	0.0327906	0.098724	0.245088		-50	0.150176	0.420373	0.095535	0.131584	0.290366	0.253358	0.152032	0.0345342	0.184554
-45	0.270289	0.090028	0.383122	0.253076	0.052345	0.0909662	0.179143	0.243357	0.097929	0.061159	0.049251	0.0592157		-45	0.0447464	0.144262	0.0523199	0.0988688	0.106859	0.120712	0.0996202	0.134926	0.0302014	0.0771418	0.0513217	0.023128		-45	0.200586	0.121151	0.066604	0.041274	0.243774	0.206875	0.0520701	-0.045949	0.054399	0.158765		-45	0.0619718	0.305283	0.040043	0.0784699	0.173802	0.162132	0.0728	0.0250016	0.0678731
-40	0.122452	0.05789	0.234719	0.148278	0.018319	0.0591527	0.161158	0.168015	0.049031	0.07302	0.0472984	0.0418724		-40	0.0281732	0.10274	0.017419	0.0522917	0.0219599	0.049314	0.0657399	0.110603	0.0236901	0.0435933	0.0246504	0.026839		-40	0.100169	0.0796541	0.0352383	0.024489	0.127706	0.16351	0.0396926	-0.037211	0.060898	0.056827		-40	0.0171953	0.209088	0.027513	0.0352314	0.142623	0.098379	0.054567	0.0160747	0.0304031
-35	0.0470043	0.030363	0.13488	0.0537548	0	0.0462235	0.176683	0.121961	0.021393	0.062436	0.0520534	0.0575		-35	0.0227696	0.103024	0.0106439	0.0259584	0.0117258	0.006042	0.0748212	0.0693865	0.011434	0.0301716	0.00865986	0.009571		-35	0.056321	0.0290899	0.0157278	0.016274	0.049941	0.058816	0.0343541	0.0217962	0.063941	0.036082		-35	0.0058102	0.12016	0.019045	0	0.0740016	0.0494445	0.02104	0.0130515	0.0160012
-30	0.0366761	0.020225	0.042135	0.00974	0	0.0174088	0.121866	0.068105		0.037104	0.0514136	0.0373619		-30	0	0.0283073	0.00516376	0		0.00218	0.0412979	0.0801545	0.0208979	0.0175545	0.0258717	0.016968		-30	0.039188	0.0184868	0.0043048	0.005949	0.027586	0.057102	0.0294852	0.0298003	0.039823	0.017327		-30		0.0904112	0.011324	0	0.067008	0.023566	0.036815	0.0085689	0.0118716
-25	0.0366287	0.011039	0.007119	0.0302266	0	0	0.0903928	0.03356		0.009948	0.0334138	0.0269685		-25	0	0.0451657	0.00460295	0		0	0.0313705	0	0	0	0.0136131	0.012749		-25	0.038273	0.0103492	0.0057098	0.004063	0.018011	0.053061	0.0486466	0.0344169	0.04427	0.034485		-25		0.0593804	0.008876	0	0.0486335	0.0137533	0.030769
-20	0.0257614		0.003301	0.0026326	0	0	0.0277024	0		0.006852	0	0.009276		-20	0	0	0	0	0	0	0.0200052	0	0	0	0.00966467			-20	0.02958	0.00756871			0.013591		0.0421498	0.028355	0.037363			-20	0	0.0430406	0.009735	0	0	0	0
-15	0.0147517		0	0	0	0	0	0	0	0	0	0		-15	0	0	0	0	0	0	0	0	0	0	0			-15	0.030871						0.0426687	0.0121359	0.043686	0.044242		-15	0	0.0128579		0	0	0	0	0	0
-10	0.0116632	0	0	0	0	0	0	0	0	0	0	0		-10	0	0	0	0	0	0	0	0	0	0	0	0		-10	0.045483	0	0	0	0	0	0.0364029	0	0.065901			-10	0	0	0	0	0	0	0	0	0
-5	0	0	0	0	0	0	0	0	0	0	0	0		-5	0				0	0	0			0	0	0		-5	0	0	0	0	0	0	0.028899	0	0	0.048805		-5	0	0	0	0	0	0	0	0	0
0	0	0	0	0	0	0	0	0	0	0	0	0		0	0				0	0	0			0	0	0		0	0	0	0	0	0	0	0.0501897	0	0	0		0	0	0	0	0	0	0	0	0	0
Steady-state Inactivation	Nav1.7-N1459A with ES						Nav1.7-N1459A with 1 μM CBD								Nav1.7-S1320A+N1459A with ES					Nav1.7-S1320A+N1459A with 1 μM CBD
-130	0.974298	0.900904	0.9625	0.975498	0.879868		0.92497	0.854388	0.925145	0.971279	0.900234			-130
-125	0.923851	1	0.945134	1	0.919391		1	0.928421	0.977278	0.982581	0.936037			-125
-120	1	0.921109	0.97485	0.985505	0.956607		0.903104	0.951608	0.913242	1	0.981351			-120	0.972192	1	0.94433	0.991631	0.965341	1	1	0.958578	0.969739	0.939525
-115	0.973187	0.974773	1	0.974734	0.953815		0.931152	0.966494	0.92646	0.945344	0.97317			-115	0.977665	0.987245	1	0.97344	0.888396	1	0.977968	1	0.964618	0.957962
-110	0.954507	0.947962	0.989378	0.97697	0.875895		0.992325	1	0.978338	0.961921	1			-110	0.986065	0.992863	0.954045	0.98761	0.91985	1	1	0.958272	0.977394	0.985797
-105	0.993571	0.974885	0.95707	0.971635	0.955991	0.919659	0.936525	0.975722	1	0.90482	0.900762	0.948371		-105	0.978605	0.990508	0.992393	1	0.95574	1	0.968966	0.968059	0.973596	0.934564
-100	0.939889	0.910539	0.974224	0.95011	0.970978	0.973922	0.873975	0.99259	0.966109		0.926526	1		-100	1	1	0.980334	0.986629	1	0.980748	0.902744	0.934235	1	0.948606
-95	0.947151	0.950565	0.979778	0.883433	1	0.95418	0.887728	0.958667	0.898379	0.721287		0.99639		-95	0.954114	0.983529	0.967265	0.967429	0.875118	0.979035	0.869644	0.894676	0.936413	1
-90	0.934149	0.960825	0.947161	0.802814	0.941199	1	0.842709	0.965539	0.929223	0.681931	0.897605	0.995356		-90	0.949661	0.959906	0.903008	0.899527	0.96999	0.94499	0.766066	0.87519	0.931503	0.901556
-85	0.879013	0.945078	0.934256	0.647734	0.960275	0.978838	0.756865	0.937329	0.825021	0.539806	0.806093	0.934375		-85	0.963596	0.903762	0.913417	0.969545	0.827871	0.913709	0.647143	0.873108	0.823767	0.798196
-80	0.82309	0.916589	0.844264	0.591315	0.826469	0.908459	0.541214	0.886225	0.728999	0.350334	0.625742	0.911585		-80	0.884831	0.811333	0.825748	0.867463	0.756118	0.813783	0.500684	0.816892	0.736305	0.743432
-75	0.73985	0.927067	0.710307	0.443287	0.660854	0.933116	0.396704	0.774721	0.55861	0.237661	0.46145	0.843771		-75	0.796731	0.671104	0.777121	0.723798	0.679042	0.608583	0.382241	0.69989	0.576065	0.576861
-70	0.576982	0.792419	0.431809	0.266461	0.468365	0.802077	0.237126	0.65463	0.347797	0.0776045	0.298875	0.687591		-70	0.6794	0.489596	0.616394	0.569053	0.501694	0.371324	0.196845	0.568035	0.377063	0.334836
-65	0.30045	0.661933	0.255242	0.123496	0.292523	0.679249	0.182042	0.488089	0.199375	0.0731811	0.250124	0.494545		-65	0.424541	0.283571	0.43919	0.397183	0.323477	0.186441	0.0943533	0.42131	0.276496	0.218634
-60	0.191614	0.485909	0.132433	0.0455827	0.194341	0.45287	0.145549	0.328705	0.131242	0.0433157	0.212924	0.261674		-60	0.1923	0.123658	0.29692	0.22212	0.191083	0.0879245	0.0547775	0.236029	0.185149	0.170137
-55	0.098131	0.320765	0.068763	0.011202	0.128957	0.237622	0.114846	0.202931	0.119074	0.024968	0.256694	0.107961		-55	0.0813001	0.0559078	0.15602	0.129336	0.101026	0.0303101	0.0302294	0.12352	0.142072	0.207251
-50	0.086342	0.152503	0.163165		0.0956659	0.0886263	0.105992	0.109348	0.074892	0.0123873	0.253899	0.0468892		-50	0.0383482	0.0280314	0.082496	0.0805848	0.0545138	0.0233214	0.0303657	0.081674	0.0970162	0.192265
-45	0.046405	0.143942	0.031094		0.0257533	0.0482936	0.048948	0.060404	0.082395		0.275027	0.0375335		-45	0	0.0244512	0.045317	0.0355418	0.0674595	0	0	0.052355	0.0554516	0.105703
-40	0.046896	0.074381	0.059192		0.0157387	0.0303803	0.055275	0.078538	0.068062	0	0.214934	0.0177619		-40	0	0	0.035378	0.0258295	0.0410255	0	0	0.039128	0.0249569	0.0765949
-35		0.083694	0.037638	0	0	0.0241969	0.020067	0.046972	0.061919	0	0.158606	0.0039379		-35	0	0	0.028367	0	0.0679977	0	0	0.028466	0.0156833	0.0219967
-30	0.030922	0.046818	0.036874	0	0	0	0	0.025789	0.05582			0.0037613		-30	0	0	0.027319	0	0	0	0	0	0	0
-25	0	0	0.030205	0	0	0	0	0	0.036343	0		0		-25	0	0	0.019421	0	0	0	0	0	0	0
-20	0	0	0.027307	0	0	0	0	0	0	0	0	0		-20	0	0	0	0	0	0	0	0	0	0
[truncated: 5 more columns]

## Sheet: Fig. 4c
Figure 4c	IC50 of Nav1.7-WT and fenestration mutations
	Nav1.7-WT														Nav1.7-F387A							Nav1.7-V383A
0.1	-0.00692
0.3		0.044202			0.0892493		0.11519	0.0224645	0.176183
1	0.304248		0.215579	0.457007		0.216164	0.312778	0.119093	0.32306	0.202953	0.330157	0.155042	0.446047	0.138675	0.0871877	0.204815	0.07016		0.574224			0.349508		0.100059	0.446079		0.0230747	0.0094107
3			0.737292					0.716129	0.693235	0.65774	0.616542	0.678419	0.882408	0.563057	0.737347		0.27857	0.224516	0.7444	0.285347	0.075958			0.33027		0.642996	0.410669	0.206334
10							0.98		0.883306	0.974462	0.96236	0.975949	0.981564	0.947476	0.935006		0.892346	0.698334			0.783525		0.881898	0.898062		0.859435	0.845668	0.669247

## Sheet: Supplementary Fig. 10
Supplementary Fig. 10	CBD produces similar effects on the voltage-dependence of channel availability in Nav1.7 channels studied with or without co-expressed β1 and β2 subunits.
fast inactivaiton	Nav1.7+β1+β2 with ES									Nav1.7+β1+β2 with 1uM CBD										steady-state inactivation	Nav1.7+β1+β2 with ES								Nav1.7+β1+β2 with 1uM CBD
-130	1	1	1	0.977971	1	1	0.990493	0.994644	1	1	0.969634	1	0.99537	1	1	1	1	1		-130		0.937246	0.990408	0.966313	0.976276	1	1	0.987497	0.995452	0.96092	0.975654	1	0.98937	0.995089	1	0.996094
-125	0.991943	0.998345	0.991588	0.998098	0.996204	0.989844	0.988014	0.996873	0.982683	0.987572	1	0.995155	1	0.99289	0.987901	0.995093	0.992167	0.982513		-125		0.935034	0.992754	0.957568	0.995977	0.997134	0.994336	0.988663	1	0.959921	1	0.974635	0.985766	0.995369	0.897931	0.991297
-120	0.978681	0.991128	0.988634	0.988586	0.987937	0.966917	0.991212	1	0.98006	0.993581	1.00242	0.993671	0.982058	0.978799	0.990377	0.991009	0.971912	0.965205		-120	1	0.908347	0.987465	0.982529	1	0.992541	0.98365	0.994697	0.957033	1	0.983299	0.96423	1	0.987032	0.90491	1
-115	0.975096	0.994947	0.977948	0.993758	0.993507	0.968741	0.996621	0.996451	0.993862	0.964204	0.973968	0.981403	0.978084	0.975133	0.992474	0.985991	0.975346	0.95491		-120	0.986874	0.918875	0.987772	1	0.990371	0.980787	0.977083	0.998696	0.951342	0.982342	0.95892	0.951915	0.979134	0.989417	0.915241	0.940413
-110	0.963905	0.974901	0.976725	0.991034	0.991062	0.972801	1	0.993582	0.974803	0.94588	0.983074	0.985928	0.958171	0.965269	0.983692	0.986637	0.946945	0.935851		-115	0.973098	0.921029	0.995815	0.992939	0.992727	0.991696	0.961621	1	0.96403	0.956292	0.944793	0.953726	0.967961	1	0.818482	0.957397
-105	0.951152	0.986216	0.963797	0.992522	0.982537	0.959944	0.993422	0.994153	0.958696	0.918439	0.965658	0.974722	0.939203	0.950283	0.98051	0.983457	0.925391	0.930005		-110	0.993034	0.914446	1	0.956491	0.985793	0.980092	0.868101	0.973717	0.916794	0.906783	0.946848	0.938301	0.954011	0.98015	0.78276	0.922752
-100	0.930127	0.987361	0.962507	1	0.981023	0.951595	0.981777	0.99793	0.96909	0.895758	0.971816	0.969157	0.915877	0.926487	0.973573	0.981268	0.911817	0.907874		-105	0.979319	1	0.989551	0.950153	0.976159	0.975743	0.85378	0.983602	0.868627	0.844684	0.958509	0.916033	0.920517	0.951353	0.708214	0.895358
-95	0.897063	0.963074	0.96661	0.99511	0.968462	0.928269	0.977175	0.999655	0.961034	0.833766	0.927016	0.948376	0.882704	0.888116	0.949941	0.968523	0.883118	0.893868		-100	0.947679	0.99492	0.989548	0.986442	0.987607	0.962523	0.839735	0.984886	0.800365	0.800529	0.951444	0.894597	0.865405	0.901846	0.714782	0.845906
-90	0.870494	0.951881	0.938098	0.976325	0.960515	0.903614	0.968561	0.979717	0.980351	0.784528	0.910513	0.925996	0.849688	0.855782	0.929742	0.950139	0.866696	0.869033		-95	0.878567	0.904891	0.975488	0.962675	0.955398	0.9175	0.807012	0.947338	0.707912	0.733821	0.944609	0.889422	0.730588	0.815547	0.662192	0.798769
-85	0.81469	0.925583	0.912955	0.967055	0.938974	0.857478	0.935235	0.966842	0.956438	0.709902	0.861568	0.907921	0.81271	0.807111	0.902761	0.929081	0.81694	0.84721		-90	0.80771	0.899943	0.934149	0.950076	0.909371	0.861615	0.763253	0.909533	0.582836	0.642106	0.922003	0.848307	0.622686	0.661646	0.56879	0.690558
-80	0.762184	0.876314	0.888731	0.941639	0.910881	0.812243	0.910486	0.934139	0.930956	0.64096	0.810868	0.877772	0.782644	0.746468	0.83012	0.888414	0.772983	0.804246		-85	0.682632	0.882758	0.898815	0.88503	0.847533	0.695867	0.668564	0.829191	0.47661	0.502134	0.835836	0.764018	0.397031	0.468329	0.52054	0.527245
-75	0.689279	0.829432	0.842452	0.908753	0.864387	0.761096	0.860809	0.905205	0.894759	0.563765	0.765934	0.837924	0.749178	0.698864	0.77753	0.840733	0.696832	0.774041		-80	0.516887	0.776893	0.892743	0.818188	0.716309	0.508624	0.591776	0.726553	0.304531	0.367479	0.681024	0.69655	0.104833	0.310252	0.381818	0.329434
-70	0.601914	0.764575	0.809402	0.864243	0.801745	0.712005	0.800696	0.83074	0.83504	0.471874	0.66768	0.78505	0.707041	0.634381	0.692495	0.789235	0.605675	0.709804		-75	0.352305	0.62813	0.80262	0.703347	0.528762	0.322126	0.457385	0.56193	0.189575	0.232841	0.587667	0.575375	0	0.171737	0.367929	0.190238
-65	0.518161	0.689846	0.763372	0.793775	0.735988	0.649579	0.721906	0.761214	0.747824	0.401599	0.593812	0.716552	0.652287	0.572591	0.611471	0.711331	0.502315	0.64769		-70	0.20512	0.422971	0.597827	0.587001	0.352216	0.184132	0.350811	0.406251	0.073503	0.137207	0.399971	0.445349	0	0.0919524	0.25982	0.111144
-60	0.420331	0.591182	0.672891	0.720932	0.65495	0.584281	0.643866	0.693081	0.652064	0.306717	0.506964	0.647779	0.556112	0.466066	0.486573	0.629011	0.364144	0.561228		-65	0.108035	0.273372	0.372644	0.432667	0.170875	0.0974022	0.289114	0.22695	0.0405333	0.14787	0.221315	0.320244	0	0.038219	0.19865	0.0615312
-55	0.323265	0.488096	0.581052	0.648756	0.577261	0.514524	0.546705	0.580502	0.570102	0.212898	0.450246	0.556535	0.426114	0.371983	0.360462	0.518912	0.197875	0.480509		-60	0.0491425	0.160324	0.192201	0.316825	0.0973399	0.0496576	0.195406	0.119578	0.0177648	0	0.123976	0.117323	0	0	0.117425	0.0429459
-50	0.22673	0.38225	0.481395	0.528449	0.477184	0.475797	0.45102	0.477643	0.457739	0.138142	0.336739	0.437761	0.187648	0.253033	0.23366	0.392324	0.0683728	0.36638		-55	0.0211644	0.0827265	0.121515	0.178883	0.0461163	0.0248377	0.0798172	0.060032	0	0	0.0627535	0.0567278	0	0	0.0890223	0.0445374
-45	0.0625154	0.280789	0.34922	0.432924	0.376521	0.378967	0.323296	0.376086	0.340197	0.0658824	0.231127	0.280961	0.0091873	0.140393	0.062128	0.244099	0.055511	0.256287		-50	0	0.0443735	0.0589181	0.0883714	0.0324229	0	0	0.0368526	0	0	0.0425771	0.0188749	0	0	0	0.0287669
-40	0.0637053	0.19888	0.238011	0.308014	0.273309	0.296492	0.195247	0.249399	0.221707	0.0254855	0.133733	0.100033	0.0781129	0.0371773	0.0220125	0.0477334	0.0482158	0.0545969		-45	0	0	0.026601	0	0	0	0	0.0151823	0	0	0	0	0	0	0	0.0296767
-35	0.0241454	0.110604	0.10175	0.185459	0.135336	0.207074	0.0774582	0.139996	0.0611561	0.024964	0.0677932	0.0591454	0.018156	0	0	0.0273067	0	0.041149		-40	0	0	0	0	0	0	0	0	0	0	0	0	0	0	0	0
-30	0.0287043	0.0488105	0.0534626	0.216261	0.105885	0.121498	0.0461799	0.0480567	0.0293707	0.00299644	0	0.032451	0	0	0	0	0	0.0176114		-35	0	0	0	0	0	0	0	0	0	0	0	0	0	0	0	0
-25	0	0	0.0194206	0.105565	0.0694708	0.0470935	0.0230926	0.0219626	0.0157133	0	0	-0.0459035	0	0	0	0	0	0.0107221		-30	0	0	0	0	0	0	0	0	0	0	0	0	0	0	0	0
-20	0	0	0	0.0557146	0.0271169	0	0	0.017604	0	0	0	0	0	0	0	0	0	0		-25	0	0	0	0	0	0	0	0	0	0	0	0	0	0	0	0
-15	0	0	0	0	0	0	0	0	0	0	0	0	0	0	0	0	0	0
-10	0	0	0	0	0	0	0	0	0	0	0	0	0	0	0	0	0	0
-5	0	0	0	0	0	0	0	0	0	0	0	0	0	0	0	0	0	0
0	0	0	0	0	0	0	0	0	0	0	0	0	0	0	0	0	0	0

## Sheet: Supplementary Fig. 11
Supplementary Fig. 11	Effect of mutating F1748 on CBD-induced shift of voltage-dependence of channel availability.
fast inactivaiton																		steady-state inactivation
	Nav1.7-1748A with ES								Nav1.7-F1748A with 1uM CBD										Nav1.7-1748A with ES						Nav1.7-F1748A with 1uM CBD
-130	0.977367	1	0.942425	1	0.997112	0.948261	0.982519	1	0.983393	1	1	0.968905	0.971595	0.999823	0.991976	0.938385		-130	0.971244	0.999297	0.9391	0.945453	0.913431	1	1	1	0.951342	0.947263	0.966098	1
-125	0.934561	0.96764	0.952186	0.970606	0.977659	0.97584	1	0.989383	0.985875	0.962665	0.978312	0.909725	1	0.984429	0.995182	0.957703		-125	0.97949	0.994772	0.962765	0.98041	1	1	0.975506	0.993132	0.980792	0.934492	1	0.973405
-120	0.973702	0.956285	0.979474	0.95259	1	0.952151	0.960059	0.991357	0.973256	0.995592	0.943582	0.990509	0.927716	1	0.994037	0.987846		-120	0.976675	0.993399	0.967464	0.959088	0.998023	0.832345	0.933443	0.979426	0.998194	0.955494	0.961941	0.952078
-115	1	0.941507	1	0.980088	0.957678	0.966811	0.956256	0.982954	1	0.925994	0.968045	0.950083	0.976681	0.996559	1	0.982881		-115	0.979161	0.999613	0.97567	0.989438	0.997033	0.804906	0.94165	0.974231	1	0.943235	0.952238	0.951794
-110	0.894854	0.898641	0.981879	0.940237	0.952051	1	0.985387	0.969444	0.971578	0.922891	0.970403	0.978119	0.884209	0.990848	0.98802	1		-110	0.995307	1	0.980421	0.988281	0.987806	0.834991	0.921576	0.980376	0.990669	1	0.97757	0.953177
-105	0.9363	0.904779	0.958943	0.946894	0.938978	0.981865	0.946064	0.972083	0.983335	0.889701	0.952963	0.959951	0.946826	0.987279	0.990635	0.979664		-105	0.993602	0.968986	0.978562	0.924228	0.888873	0.823328	0.894715	0.923891	0.997086	0.868807	0.963019	0.919897
-100	0.880932	0.8688	0.933447	0.948169	0.945025	0.957695	0.950692	0.947093	0.991043	0.850626	0.955162	1	0.997442	0.994003	0.951783	0.925728		-100	1	0.977504	1	0.95355	0.95555	0.804373	0.895829	0.911019	0.990959	0.979585	0.925233	0.971851
-95	0.861557	0.859339	0.971495	0.931439	0.921855	0.964831	0.959501	0.975166	0.932497	0.826952	0.978986	0.914353	0.899024	0.980696	0.948287	0.885868		-95	0.999515	0.944295	0.968417	0.933724	0.951487	0.805839	0.840801	0.820246	0.959058	0.94842	0.928634	0.932671
-90	0.791254	0.816948	0.927024	0.887121	0.923027	0.927704	0.959321	0.928052	0.864627	0.685364	0.958946	0.881932	0.885157	0.953778	0.934375	0.897873		-90	0.969698	0.925938	0.938417	1	0.942207	0.848811	0.820455	0.773313	0.914106	0.967871	0.86698	0.863841
-85	0.755851	0.763045	0.958265	0.878949	0.898511	0.963979	0.937187	0.932693	0.815952	0.606396	0.949337	0.88517	0.870949	0.92017	0.860197	0.854248		-85	0.949816	0.881995	0.920359	0.95648	0.944124	0.846489	0.787556	0.719586	0.882471	0.856562	0.814651	0.824071
-80	0.693803	0.703313	0.904338	0.831215	0.927852	0.920387	0.922479	0.872663	0.684196	0.538329	0.957028	0.798483	0.884714	0.884285	0.840814	0.856434		-80	0.940061	0.784596	0.880995	0.909719	0.833206	0.837113	0.743126	0.614277	0.764932	0.851464	0.713447	0.723166
-75	0.678067	0.686161	0.905399	0.766486	0.893162	0.894655	0.914529	0.785438	0.609024	0.474522	0.906288	0.742986	0.857796	0.836131	0.773287	0.7286		-75	0.896398	0.692181	0.794222	0.740197	0.792043	0.823634	0.617969	0.507272	0.654056	0.771564	0.581533	0.544381
-70	0.598096	0.61485	0.822529	0.676579	0.839298	0.91868	0.806775	0.719001	0.520647	0.373602	0.822094	0.742239	0.764878	0.7805	0.686224	0.709256		-70	0.778379	0.537304	0.694078	0.682163	0.568475	0.775736	0.422436	0.347334	0.48464	0.534157	0.410119	0.381835
-65	0.579376	0.52691	0.775166	0.630412	0.777607	0.851421	0.752796	0.606229	0.44846	0.286036	0.803405	0.555545	0.764941	0.684666	0.561509	0.607381		-65	0.681299	0.40006	0.5233	0.546183	0.450504	0.683592	0.270463	0.264426	0.276508	0.313997	0.189408	0.227582
-60	0.505527	0.437652	0.692751	0.537751	0.757186	0.771431	0.639589	0.496806	0.387452	0.141235	0.674604	0.458974	0.650212	0.551739	0.397504	0.462306		-60	0.477093	0.261493	0.336686	0.38741	0.265406	0.531104	0.115298	0.210721	0.193224	0.2354	0.128235	0.20039
-55	0.44667	0.370604	0.576926	0.367841	0.65337	0.648441	0.562491	0.36501	0.370148	0.0791771	0.609951	0.374477	0.5401	0.447687	0.240595	0.295309		-55	0.2848	0.167843	0.18737	0.232406	0.115626	0.335211	0.081147	0.139813	0.09724		0.0900416	0.125318
-50	0.422107	0.276546	0.5059	0.346693	0.554374	0.534289	0.465077	0.230964	0.253448	0	0.534581	0.303078	0.45183	0.254292	0.119374	0.18187		-50	0.158668	0.112642	0.104974	0.155293	0.103409	0.197108	0.149087	0.115663	0.108472		0.0485581	0.100491
-45	0.367423	0.20539	0.420611	0.234849	0.450711	0.403973	0.329852	0.108925	0.225125	0	0.384594	0.201746	0.311155	0.136046	0.0411657	0.132824		-45	0.0647607	0.0655462	0.0556904		0	0.105843	0.048447	0.112166	0.084127			0.0854478
-40	0.285514	0.104442	0.26957	0.163855	0.347656	0.256578	0.171715	0.0447448	0.206165	0	0.271699	0.0781894	0.208629	0.0501352	0.0330433	0.0967168		-40	0.0429223	0.0362013			0	0.0520585	0.054466	0.070743	0.071066		0.0493621	0.0193864
-35	0.257974	0.0558513	0.154334	0.0830676	0.204868	0.118492	0.0764991	0.0294948	0.156883	0	0.208832	0	0.102407	0	0	0		-35	0	0.0228684	0.032815	0	0	0.0348424	0	0.069873	0.052965		0.00548498	0.0107667
-30	0.253449	0.0226756	0.115236	0	0.0553766	0.0457193	0.035545	0	0.124908	0	0.229239	0	0.0531705	0	0	0		-30	0	0.0090945	0	0	0	0	0	0	0	0	0	0
-25	0.126449	0	0.114112	0	0	0	0	0	0.0986572	0	0.130189	0	0	0	0	0		-25	0	0	0	0	0	0	0	0	0	0	0	0
-20	0.126027	0	0.0577209	0	0	0	0	0	0	0	0.101276	0	0	0	0	0		-20	0	0	0	0	0	0	0	0	0	0	0	0
-15	0	0	0.0577209	0	0	0	0	0	0	0	0	0	0	0	0	0
-10	0	0	0	0	0	0	0	0	0	0	0	0	0	0	0	0
-5	0	0	0	0	0	0	0	0	0	0	0	0	0	0	0	0
0	0	0	0	0	0	0	0	0	0	0	0	0	0	0	0	0
